# Supplementary material for: “The world is not a safe place”: Representations of emotional distress, coping, and survival among young adults in South Africa
Source: PLOS Ment Health. 2025 Jul 31;2(7):e0000394. doi: 10.1371/journal.pmen.0000394 (PMC12798508; doi:10.1371/journal.pmen.0000394)
Supplement: S1 Table — (XLSX) [file pmen.0000394.s001.xlsx]

## Sheet: Codes & Themes
Codes	Issues discussed (contexts)	Basic themes	Organising theme	Global theme
Pain & Hurt	Descriptions of potentially traumatic events (family difficulties, violence, loss, rejection, GBV); Perception that no one cares, there is no one looking out for you, you are on your own; Experiences of rejection from family/parents - desire for a relationship not met; impact of not having relationship w. parent; Feeling let down by people (romantic, family)	Sense of raw emotion - weight of external world, pain and disappointment	Sense of pain & heaviness	"It was fine... but not totally " - The weight of trauma
"Painful"
Disappointment & Let down
Rejection - Family
Grief & Loss	Death of close family - parents, grandparents, siblings - and community members; Feeling of not having anyone - an outcast, no one to care for; Feeling a sense of hopelessness that things wont get better; There is nothing good - nothing good has happened.	Experiences of death and loss	Palpable pain and isolation
Loneliness & Isolation		Feeling alone, having nobody, being wanted by nobody, only having yourself
Emptyness
Deflation, Defeatedness, Hopelessness		Sense of disempowerment - learned hopelessness
Mental ill-health	Descriptions of childhood illnesses, adult illnesses potentially related to stress; Reference to mental ill-health, suicidal thoughts, depression, paranoia, addiction.	Internalised trauma & Potentially somatic symptoms	The body keeps the score
Physical illness				Emotional Experience
Failure & Shame	Blaming and questioning self (that they were responsible or could have prevented an outcome; for not doing something 'good enough'; for 'failing' in school; sexuality); Feeling failing to live up to familial/societal expectations (school, social acceptance, poverty)	Internalisation of experiences - perceived failure, loss of dignity, worthlessness Feeling 'not good enough'	Judgement	"I thought that maybe I was wrong too" - The internal spiral
Self-blame
Longing for what could have been	Thinking about alternative life paths - Growing up without Mother/Father or experiencing loss at a young age; Internal cognitive processes - mental stuckness on past experiences; predicting future experiences	Rumination	Sense of stuckness and discomfort
Thinking & Worrying		Sense of stuckness in the past; in the future
"Disturbed"		Replaying scenarios in the mind; Imagining scenarios
"Does not sit well"				Emotional Experience
Anxiety, perceived danger	Perceived lack of safety in social world - violence, physical harm, unsafe work, relationships, rejection	Anxiety caused by lack of safety	The absence of safety as distressing	"Its all too much" - Fears and expectations in everyday life
Anxiety, social		Anxiety cased by fear of social judgement
Fear (Scared), real danger		Anxiety caused by anticipated danger/risk
Pressure	Perceived pressure from friends, family, society to be and behave in certain ways; Feeling responsible for others (child; family members; partners); Pressure and responsibility leading to stress and overwhelm; Frustration and resentment of societal norms, pressure and expectations	Society and familial pressure and expectations	Overwhelming social expectations as distressing
Overwhelm		Sense of feeling weighed down by responsibility and expectations
Frustration & Resentment		Idea trying to live up to expectations; what you were "supposed" to do; "too much"
*Stress
Burden & Relief				Emotional Experience
Distrust & Gaurdedness	Instances of having trust betrayed (; issues trusting others (family/partners/peers) not to hurt/lie/betray; keeping a distance in relationships - assuming the worst in others; keeping secrets from partners/peers/family to avoid arguments/emotional reactions; experiences of love & pain	Lack of trust in others / Keeping others at a distance	On guard, waiting for the next betrayal	"Eventually… people show their true colours" - State of hyperarousal & Heightened sensitivity to threat
Betrayal		Keeping secrets / Maintaining privacy to protect from community judgement
Love - Complicated		Everyone is out for themselves / Need to look out for yourself
Secrecy & Self-protection		Complex intertwining of Love & Pain
Defensiveness	Descriptions of backlash from confrontation; not apologising for bad behaviour; Perceived 'threats' to (romantic) relationships - from other potential partners and children (not biologically related to the female partner); Envy of others' (perceived) success/posessions; Responding to situations with violence (physically/emotionally) - family/partners/peers/community; Threats of violence; Perceive…	Sensitivity to threat - criticism, perceived disrespect, rejection, outside threat, unfamiliar situations	On guard, waiting for the next rejection
Jealousy & Envy		Always on guard / Ready to defend
Reactivity & Aggression		Instinctive emotional 'Fight' reaction to potentially anxiety-provoking situations to defend self from external threat
Perceived disrespect		Reactivity		Emotional Experience
Hope & Optimism	Expressing hopes/desire for a better life (moving town, different child-parent dynamics and relationships) for the future (education, job success, relationship success), the sentiment that 'it will all be okay', expressing gratitude/thankfulness for family, job/payment, gaining knowledge, life, safety. Instances of joy, happiness (going to school, making friends, becoming parent, moving town, hob…	Finding the light	Little things that make life worth living	"We all have a story to tell growing up, I’m just grateful we found each other in the end" - Appreciation for life & Sense of self-worth
Gratitude		Potential for joy is everywhere
Love - Pure		Giving thanks , Finding a sense of gratitude in the chaos
Joy
Respect	Sharing successes (school, job, social, money, parenting, having someone pay lobola, winning sports), perceived growth in self (smarter, mature), desire to be perceived as 'smart'. Instances of feeling respected, commanding respect from others (from kids, peers, others in community)	Feeling respected by others, valued	Human need to feel like you can contribute and people see you as a valued member of society
Pride, Dignity & Success		Maintaining sense of self-worth - pride & dignity		Emotional Experience
Acceptance of what is	Coming to terms with reality - letting go of things outside of control, not feeling emotionally activated, not taking rejection personally, moving past prior ruptures; Prayer and worship as a source of meaning, focus, beliefs bringing people together, connecting with ancestors; Becoming a parent and priorities shifting - sense of purpose providing for a child.	Recognising what is and is not within our control	Finding a sense of acceptance and meaning	"You don't have to be rich to be able to play a role to your child." - Purpose & Meaning-Making
Power of Worship & Ritual		Finding a sense of meaning & pride in being a parent
Being a Parent		Finding peace & meaning through spiritual connection with higher being
Activities as bridge to an imagined futures	Playing sports - lessons and opportunities that can come from it; Spending shared time playing together, going places ("sitting in one place even the mind doesn't get refreshment")	Importance of 'positive' outlets and things to do	More than just passing time
Activities as source of connection		Activities provide a source of hope & connection
Hobbies & Activities - Passing time				Coping & Survival
Power & Control - Gender dynamics	Instances of threats, violance, tactics to obtain/maintain a sense of control/compliance - partners (female to have sex with male; male requiring female to behave certain way; trying tokeep partner/monitor/prevent cheating; to meet needs for reassurance) & family ('discipline'; wanting child to adhere to familial/societal rules; restricting opportunities for/punishing attempts to assert agency); …	Compliance & Conditionality	Repeating patterns to meet human needs	"You are never mugged by someone who you do not know , its always someone you know ." - You do what you know, with what you have (Trapped in the cycle)
Power in Silence		Vulnerability & Insecurities - human need to feel a sense of control
Power, Control & Protection - Familial Relationships		Cycle of oppression, fear & asserting power
Creating sense of control for protection		Tactics to manage perceived risk/threat in an attempt to create a sense of safety
Collective Trauma	Interconnectedness - recognition of the ripple effects of pain and consequences	Sense of shared experience - impact of experiences on communities	Sense of being in it together
Collective Avoidance	Keeping other people's secrets - family members and friends protecting each other	Shared coping mechanisms creating a sense of closeness and support
Social & Substance Cycle	Drinking and smoking with friends to facilitate sharing and accessing support	Unspoken agreement to not step out of line / keep the peace		Coping & Survival
Agency, Assertion & Rebellion	Standing up for oneself, setting boundaries and limits to tolerance in relationships. Taking decisive action (when enough is enough) to take control of a situation - leave relationship, get a job. Resisting enforced rules and perceived restraints - government restrictions. Doing what you want, making choices for yourself (across contexts). Taking responsibility for decisions, actions, mistakes - …	Asserting sense of agency	Sense of empowerment, accepting responsibility and taking charge	"You have to put a stop to it" - Breaking the Cycle & Becoming a leader in your own life
		Importance of sense of choice
		Stepping up - taking ownership, responsibility for actions
Choice & Action
Responsibility & Ownership
Rejection of familial rules	Secretly disobeying parents - sneaking out, drinking, having boyfriends/girlfriends. Not adhering to societal expectations around gender norms, heterosexual norms, drinking alcohol, dating, or going to parties. Questioning or being critical of traditional or religious belief systems or behaving in contradition to teachings.	Rejecting rules & expectations	Emerging sense of self & identity development
		Establishing own life rules & spiritual identity
Rejection of Societal Norms
Critical of the power of beliefs & ritual
Self-determination, Forging own path	Focusing on their own goals, even in the face of peer pressure (education, work, not going out). Believing that they can acheive their goals (work hard enough they will acheive success on their own terms). Learning from past experiences and failures (misbehaving in school). Doing things differently than has been modeled to them (Choosing to parent differently to how they were raised).	Sense of control over destiny	Knowing that you can do things your own way
		Sense of confidence, belief in capabilities, in being able to achieve
Self-belief		Sense of authenticity - staying true to self in the face of resistence
Lessons Learned		Transforming past experiences into lessons learned - not replicating past mistakes/past experiences
Open Communication	Parents and children communicating openly, parents respecting young adults sense of agency. Communication in romantic relationships, being open about having multiple partners in relationships, about financial resources, about expectations, about boundaries. Being open to hearing different perspectives, willing to learn and compromise (in relationships)	Willingness to communicate thoughts/opinions, regardless of potential consequences	Openness to doing things differently
Openness & Willingness		Willingness to try new things & to make mistakes		Coping & Survival
Emotional Awareness & Understanding	Gaining perspective and awareness of emotional and behavioural patterns, understanding why people behave or react in different ways, thinking about and being able to understand how people might feel in different circumstances. Remaining calm under pressure and regulating emotional reactions (not retaliating, not hitting women). Expressing emotion, crying (after perceived failures, being hurt, rel…	Empathy for self & others	Unlearning & Rewiring; building awareness, understanding and regulation skills	"You heal when you cry" - Power of self-awareness & Strength in vulnerability
Emotional Release		Emotional vulnerability & Working towards healing
Restraint		The ability to express, inhibit and modulate responses
Healing
Sense-making - Labeling Abuse	Labeling instances of abuse - in the context of physical, sexual, verbal, emotional, neglect by family members (parents, uncle) and gender-based violence (physical, sexual, forced abortion, IPV & miscarriage, emotional) or feeling conflicted about the term ('if they weren't my parents it would be abuse'). Reflecting on childhood experiences and the impact of experiences on behaviours, emotions, w…	Putting words to experience	Creating narratives to understand life experiences
		Making sense of experience
Spiritual beliefs as a sense-making framework		Creating life narratives
Impactful childhood experiences		Spirituality as framework for understanding the world
Making Internal Connections & Self-Reflection		Making experience-physiological-emotional-behavioural connections		Coping & Survival
Familial Support	Provision of practical support - food, help, checking-in, looking out for each other, importance of having people you can ask help from, seek advice from, relax and laugh with. Variation in support networks - family, kinship, peers, wider community but shared function.	Role of family support - practical support	Circles of support, giving and receiving, ultimately knowing you're not alone	"We help each other" "We understand each other" - Support Systems & Collective Care
Chosen Family		Chosen family & friends, the support system you build and surround yourself with
Social Support		The wider network looking out for each other - Seeing the humanness in each other
Community Support & Care
Wisdom seeking & sharing (older to younger)	Practice of offering (& seeking) advice, opinions and practical guidance on life, relationships, career - friends and family; others in the community in an effort to help and encourage growth. Variation in preference older/same age but shared appreciation for knowledge sharing.	Importance of support from older members of family and community	Knowledge sharing & practical guidance
Spiritual beliefs as a source of knowledge & guidance		Need for and perceived usefulness of hearing others' perspectives
Advice Sharing & Seeking		Role of guidance from those (perceived as) more successful
Role Models
Feeling Accepted & Understood	Feeling seen, heard and understood - by family and friends; Feeling comfortable and accepted exactly as they are - not having to hide or pretend; Understanding others and supporting them in their decisions - not pressuring; Caring for each other - acts of service, providing comfort, words of affirmation; Validation - Feeling like others understand their emotional experience	Establishing a sense of security in relationships	Human need to feel accepted, understood and cared about
Emotional Support		Connecting and trusting in Others
Respecting others' boundaries		Meeting each other where they are on their journey
Reconciliation & Reunification		Willingness to forgive, to move forward, to start over
Taking Care - Family		Showing and expressing care
Taking Care - Friends		Seeing and honoring each others' pain		Coping & Survival
Familial Obligation & Compliance	Parents/aunts/uncles/grandparents rules, discipline, expectations - doing things to avoid punishment; doing what you're told; doing what you're "supposed" to do; The norm within society - gender roles, being in relationships, having multiple partners	Keeping the peace / Not causing a fuss	Functional adaptation to context to maintain sense of safety	"You could think and say they are abusing you but they are building you" - Establishing safety in an unsafe world
Adherence to Societal Norms - Maintaining the Status Quo	Doing things / Not doing things to avoid negative consequences/emotional reactions from others	Keeping up appearances
Behavioural Avoidance (avoiding negative reprecussions)		Instinctive emotional 'Flight' reaction to potentially anxiety-provoking situations to take the path of least resistance
Playing the Game		Conserving energy - picking & choosing battles
Dependency	Feeling dependant on others / others dependant on them for basic needs - money/food/shelter; Perception no choice, no alternative - it is what it is	Sense of lack of agency, stuckness	Adhering and avoiding because sometimes that's the safest option
Resignation - Accepting but not agreeing		Beliefs around lack of choice or alternative realities / states of being
Apathy, Dismissiveness	Discursive practices that convey lack of care, lack of belief, lack of understanding, judgement of others, keeping distance from "the drama"; Discursive practices that skim past emotive/potentially traumatic topics conveying "its not a big deal", quickness to shift to a new/next/positive topic; Using terms that seem out of place in context to down-play; Appearing to leave out detail, not complete…	Dismissing wrong-doings & down-playing negative experiences	Setting limits to discomfort & distress tolerance
Down-playing & Deflecting		Sense of not being able or willing to sit with discomfort - quick to try to move on
Mixed & mis-matched terms
Glossing Over		Brushing past, alluding without saying anything explicit
Vagueness - What's not being said		Use of 'bored' or 'lazy' in place of emotive terms
Denial	Instances of family members/individuals not believing, denying, father/partner could be causing harm; explicitly denying partners/pregnancy/children; Attempting to put reason to actions (incl. physical violance), to explain why people/self behave/act	Protection from truth/reality	Creating a narrative that maintains stability
Rationalising		Rationalising behaviours/actions - making it palatable/tolerable to enable self to continue in situation/move forward		Coping & Survival
Distract & Escape	Using alcohol, drugs, video games to pass time, to facilitate emotional release, to cope with day-to-day life; Intentionally overdosing; Forms of self-harm to create release/reflief from emotional pain; Instances of creating distance between self and lived experience - Discursive practices to communicate life experiences separated from emotional impact of experiences.	Escapism - Disconnecting from the world; reality; body; emotions	Human need for relief and escape from chaos and pain	"All my problems… just vanish" - Distancing as a means of self-protection
Dissociation - High emotional content, Unemotional terms		Attempting to create a sense of relief;
Self-harm		Attempting to 'shut-off' pain
Emotional Avoidance & Numbing	Discursive practices to protect oneself - curt responses, not answering questions, setting limits to sharing; Preventing or denying feeling uncomfortable or painful emotions; Attempts to limit opportunities for heartbreak (mostly romantic relationships but also friendships) Avoiding emotional closeness (limiting contact); Opting for solitude and distancing self from social opportunities	Protecting self from emotional pain & hurt	Human need to protect self from potentially destabilising pain
Shutdown - What's left unsaid		Preventing opportunities to be hurt
Boundaries in conversation		Creating 'safe' boundaries - physically & emotionally
Intimacy Avoidance		Instinctive emotional 'Freeze' reaction to potentially anxiety-provoking situations to shut down and hide from the perceived danger(incl painful emotions/memories)
Solitude & Social Withdrawal				Coping & Survival
Survival & Self-preservation	Instances of doing things that didn't feel good (or were harmful/dangerous) in an attempt to survive/meet basic needs; Tactics to allow perseverence (e.g. shutting down); Trade-ff meeting needs - Meetings needs at a sacrifice of other wants/needs ((e.g. trying to earn money to eat V school; YA parents sacrificing for children); Taking risks to protect/meet needs; Not giving up despite immense cha…	Beliefs & Actions around 'do whatever you need to do to survive'	Strength in survival	"Sometimes you need to sacrifice in order for you to survive" - What it means to Survive
Determination & Motivation		Perseverence in the face of barriers and extreme hardship
Courage & Sacrifice		Sense of determination - get through it; keep moving forward; better awaits
Endurance & Perseverance		Courage to leave painful situations, courage to stay in light of other risks
Practicality & Practical Solutions	Solution-focused mentality; Finding practical solutions to problems (set-backs; relationships; food/shelter); Using logic disconnected from emotion (and awareness of emotional impact) to solve emotionally activating issues (problems in a relationship - find a second partner); Sex-work or hustling to get needs met; Belief that you cannot rely on others/government services to serve/protect - it is …	Straightforward solutions to messy problems	Sometimes it’s very helpful to get a side boyfriend just to forget about the main one - There is always a solution, no matter the options
Savviness, Taking advantage of Available Solutions		Direct resolutions & Problem-solving to meet immediate needs
Community Policing		Taking things into own hands - cannot rely on anyone else		Coping & Survival
